# Supplementary material for: The Relationship between Cranial Structure, Biomechanical Performance and Ecological Diversity in Varanoid Lizards
Source: PLoS One. 2015 Jun 24;10(6):e0130625. doi: 10.1371/journal.pone.0130625 (PMC4479569; doi:10.1371/journal.pone.0130625)
Supplement: S1 Table — Natural forces represent the force per truss element predicted for each of the muscle beams based on muscle cross sectional area at natural size. Adjusted forces represent the force per truss element adjusted so that the models produced the same node reaction force at the bite location in volume scaled models. Total muscle forces represent the total force applied to each model to generate the same node reaction forces at bite location. (XLSX) [file pone.0130625.s004.xlsx]

## Sheet: Sheet1
Specimen	Natural temporal force (N)	Natural pterygoid force (N)	Adjusted temporal force (N)	Adjusted pterygoid force (N)	Total muscle force applied
Heloderma horridum	2.0142	1.65857	1.31984	1.08681	143.467
Lanthanotus bornensis	0.199996	0.143208	1.42717	1.02193	145.325
Varanus acanthurus	0.297988	0.224421	1.35879	1.02334	141.586
Varanus exanthematicus	1.27672	1.37059	1.41794	1.5222	176.825
Varanus gouldii	0.526146	0.50031	2.27504	2.16332	265.854
Varanus komodoensis	5.86929	4.28841	1.7456	1.27542	179.38
Varanus panoptes horni	0.861639	0.871556	1.61916	1.6378	195.492
Varanus panoptes panoptes	1.70528	1.59086	1.70528	1.59086	197.311
Varanus prasinus	0.344285	0.301842	2.59055	2.27119	290.427
Varanus salvadorii	3.44887	2.16754	1.35666	0.852634	130.542
Varanus salvator	4.88739	4.05837	1.7673	1.46752	192.89
Varanus storri	0.19528	0.11796	2.03562	1.22963	192.691
Varanus tristis	0.297973	0.237897	2.12237	1.69447	227.299
